# Supplementary material for: Prevalence and Characteristics of Violence against Paramedics in a Single Canadian Site
Source: Int J Environ Res Public Health. 2023 Aug 24;20(17):6644. doi: 10.3390/ijerph20176644 (PMC10487157; doi:10.3390/ijerph20176644)
Supplement: Supplementary file 1 [file ijerph-20-06644-s001.zip]

Archive with 1 entries (1 files):
- ijerph-2531816-supplementary.pdf
